# Supplementary material for: A Phase I Study of Carfilzomib with Cyclophosphamide and Etoposide in Relapsed and Refractory Leukemia and Solid Tumors
Source: Cancers (Basel). 2025 Sep 6;17(17):2924. doi: 10.3390/cancers17172924 (PMC12428389; doi:10.3390/cancers17172924)
Supplement: Supplementary file 1 [file cancers-17-02924-s001.zip]

Archive with 2 entries (2 files):
- POE14-01 Protocol_Publication Supplement S2.pdf
- POE14-01 Publication Supplement_29Aug2025.pdf
